# Supplementary material for: NGPINT V3: a containerized orchestration Python software for discovery of next-generation protein–protein interactions
Source: Bioinformatics. 2025 Jun 24;41(6):btaf343. doi: 10.1093/bioinformatics/btaf343 (PMC12208055; doi:10.1093/bioinformatics/btaf343)
Supplement: btaf343_Supplementary_Data [file btaf343_supplementary_data.zip]

Archive with 1 entries (1 files):
- Smith Supplemental Fig 1.pdf
